# Supplementary material for: Mechanically Programmable DNA Hydrogel Microparticles for 3D Cellular Systems
Source: Adv Mater. 2026 May 31;38(37):e14218. doi: 10.1002/adma.202514218 (PMC13327248; doi:10.1002/adma.202514218)
Supplement: Supplementary file 2 — Supporting File 2: adma73405‐sup‐0001‐VideoS1‐S10.zip. [file ADMA-38-e14218-s001.zip]

Archive with 10 entries (10 files):
- SI_video_1.avi
- SI_video_10.avi
- SI_video_2.avi
- SI_video_3.avi
- SI_video_4.avi
- SI_video_5.avi
- SI_video_6.avi
- SI_video_7.avi
- SI_video_8.avi
- SI_video_9.avi
